# Supplementary material for: Deciphering the molecular effects of romidepsin on germ cell tumours: DHRS2 is involved in cell cycle arrest but not apoptosis or induction of romidepsin effectors
Source: J Cell Mol Med. 2018 Nov 20;23(1):670–9. doi: 10.1111/jcmm.13971 (PMC6307807; doi:10.1111/jcmm.13971)
Supplement: Supplementary file 2 [file JCMM-23-670-s002.xlsx]

## Sheet: A - 5mC change GCC
CpG_Illumina_Symbol	CpG_Illumina_Group	TCam-2 Solvent 16h	TCam-2 +ISTO 16h	delta		CpG_Illumina_Symbol	CpG_Illumina_Group	2102EP Solvent 16h	2102EP +ISTO 16h	delta		CpG_Illumina_Symbol	CpG_Illumina_Group	NCCIT Solvent 16h	NCCIT +ISTO 16h	delta		CpG_Illumina_Symbol	CpG_Illumina_Group	JAR Solvent 16h	JAR +ISTO 16h	delta
TULP1	Body	0.230755	0.937182	0.706427		KSR2	Body	0.0488095	0.843415	0.794605		TULP1	Body	0.322182	0.954415	0.632233		ZNF529	5'UTR	0.0948395	0.837063	0.742224
MCPH1	Body	0.0984661	0.771255	0.672789		BRP44L	TSS1500	0.066684	0.841453	0.774769		RHOBTB2	TSS200	0.0494358	0.675341	0.625905		MST1R	1stExon	0.0785871	0.738446	0.659859
ZC3H13	Body	0.354785	0.913759	0.558974		RHBDD1	TSS200	0.143087	0.74558	0.602493								NXN	Body	0.212094	0.845063	0.632969
RPL23AP64	TSS1500	0.354785	0.901248	0.546463								C18orf62	Body	0.856392	0.331079	-0.525313		WNT3	Body	0.380747	0.911543	0.530796
EEF1E1	Body	0.354785	0.85835	0.503565		PPP3R1	Body	0.561413	0.0557747	-0.505638		EBF4	Body	0.906327	0.351057	-0.55527		KIAA1161	Body	0.279832	0.790931	0.511099
						FOXF1	3'UTR	0.715832	0.172261	-0.543571		HIC1	TSS1500	0.972969	0.354997	-0.617972
NHSL1	Body	0.951028	0.416087	-0.534941		BTBD9	TSS1500	0.877242	0.26694	-0.610302		ZNF282	TSS200	0.781374	0.106773	-0.674601		PLAU	TSS200	0.948188	0.419179	-0.529009
SH3PXD2A	TSS1500	0.624192	0.0752752	-0.548917		SGOL1	TSS200	0.835748	0.137792	-0.697956		LPGAT1	5'UTR	0.929407	0.198782	-0.730625		LOC552889	TSS200	0.637018	0.0833473	-0.55367
BRCA1	TSS1500	0.613296	0.0365115	-0.576785		ISM1	TSS1500	0.79743	0.0763146	-0.721115								FLNB	Body	0.621605	0.0631456	-0.558459
RNF212	3'UTR	0.926773	0.337078	-0.589695		GFI1	TSS1500	0.843086	0.108971	-0.734115								PAX7	Body	0.942852	0.372359	-0.570494
TRIM27	TSS1500	0.937429	0.274586	-0.662844														ISY1	TSS1500	0.637018	0.0557882	-0.581229
PPP1R3C	Body	0.884151	0.217655	-0.666496														UNCX	Body	0.945289	0.352391	-0.592898
TRAPPC9	Body	0.911991	0.130554	-0.781436														CACNA2D3	Body	0.835718	0.212847	-0.622871
																		PKNOX1	5'UTR	0.773397	0.129407	-0.643989
																		LPGAT1	5'UTR	0.798274	0.130656	-0.667618
																		C10orf96	Body	0.802331	0.13192	-0.670411
																		FBXL12	1stExon	0.918696	0.0542236	-0.864472

## Sheet: B - DHRS2-clones vs wt -romid.
no romidepsin application
sorted for clone 1						sorted for clone 2						sorted for clone 3						sorted for clone 4
SYMBOL	DHRS2-/- clone 1 vs. DHRS2+/+	DHRS2-/- clone 2 vs. DHRS2+/+	DHRS2-/- clone 3 vs. DHRS2+/+	DHRS2-/- clone 4 vs. DHRS2+/+		SYMBOL	DHRS2-/- clone 1 vs. DHRS2+/+	DHRS2-/- clone 2 vs. DHRS2+/+	DHRS2-/- clone 3 vs. DHRS2+/+	DHRS2-/- clone 4 vs. DHRS2+/+		SYMBOL	DHRS2-/- clone 1 vs. DHRS2+/+	DHRS2-/- clone 2 vs. DHRS2+/+	DHRS2-/- clone 3 vs. DHRS2+/+	DHRS2-/- clone 4 vs. DHRS2+/+		SYMBOL	DHRS2-/- clone 1 vs. DHRS2+/+	DHRS2-/- clone 2 vs. DHRS2+/+	DHRS2-/- clone 3 vs. DHRS2+/+	DHRS2-/- clone 4 vs. DHRS2+/+
ARPP-21	3.86991	3.84276	3.64716	3.79325		ARPP-21	3.86991	3.84276	3.64716	3.79325		LOC653737	3.80111	3.16039	3.70128	3.66629		ARPP-21	3.86991	3.84276	3.64716	3.79325
LOC653737	3.80111	3.16039	3.70128	3.66629		LOC389342	3.52398	3.3693	3.5418	3.47455		ARPP-21	3.86991	3.84276	3.64716	3.79325		LOC653737	3.80111	3.16039	3.70128	3.66629
LOC389342	3.52398	3.3693	3.5418	3.47455		LOC653737	3.80111	3.16039	3.70128	3.66629		LOC389342	3.52398	3.3693	3.5418	3.47455		LOC389342	3.52398	3.3693	3.5418	3.47455
LOC100131672	3.36142	2.46807	3.00459	3.06337		MT1M	1.79271	2.58353	2.686	2.03151		LOC100131672	3.36142	2.46807	3.00459	3.06337		LOC100131672	3.36142	2.46807	3.00459	3.06337
CLEC2D	3.13183	2.17304	2.90989	2.56447		LOC100131713	2.92707	2.50907	2.66638	2.76732		LOC653156	2.96632	2.49612	2.92776	2.82783		LOC653156	2.96632	2.49612	2.92776	2.82783
LOC653156	2.96632	2.49612	2.92776	2.82783		LOC653156	2.96632	2.49612	2.92776	2.82783		LOC100129685	2.8941	2.44683	2.91766	2.81619		LOC100129685	2.8941	2.44683	2.91766	2.81619
LOC100131713	2.92707	2.50907	2.66638	2.76732		LOC100131672	3.36142	2.46807	3.00459	3.06337		CLEC2D	3.13183	2.17304	2.90989	2.56447		LOC100131713	2.92707	2.50907	2.66638	2.76732
LOC100129685	2.8941	2.44683	2.91766	2.81619		LOC441073	2.39751	2.4576	2.42469	2.43671		MT1M	1.79271	2.58353	2.686	2.03151		CLEC2D	3.13183	2.17304	2.90989	2.56447
GPX2	2.53669	1.68418	1.14549	1.80405		LOC100129685	2.8941	2.44683	2.91766	2.81619		LOC100131713	2.92707	2.50907	2.66638	2.76732		LOC441073	2.39751	2.4576	2.42469	2.43671
LOC441073	2.39751	2.4576	2.42469	2.43671		LOC440595	2.19063	2.43225	2.57492	2.1741		LOC440595	2.19063	2.43225	2.57492	2.1741		LOC730029	2.33242	1.62675	2.35146	2.40119
LOC729362	2.38804	2.15089	2.32426	2.15433		INSC	2.25048	2.42602	1.93035	2.06289		MT1H	0.293181	1.60979	2.53709	1.54037		LOC392285	1.7159	1.53928	1.99669	2.33679
MIR1974	2.35942	0.954817	1.74084	1.83892		LOC100132547	1.80721	2.25089	1.98482	1.79697		LOC441743	2.3399	2.15133	2.46798	2.21631		PTMA	2.00081	2.01607	1.9429	2.32096
LOC100131205	2.34549	1.79903	2.01568	2.06484		CLEC2D	3.13183	2.17304	2.90989	2.56447		LOC729402	2.30462	1.70387	2.44175	2.26501		COX7A1	1.56131	1.48176	1.72547	2.2892
LOC441743	2.3399	2.15133	2.46798	2.21631		LOC441743	2.3399	2.15133	2.46798	2.21631		LOC441073	2.39751	2.4576	2.42469	2.43671		LOC729402	2.30462	1.70387	2.44175	2.26501
LOC730029	2.33242	1.62675	2.35146	2.40119		LOC729362	2.38804	2.15089	2.32426	2.15433		LOC730029	2.33242	1.62675	2.35146	2.40119		LOC728782	2.23719	1.67688	2.18882	2.21958
UCHL1	2.32695	1.47363	1.54739	2.00498		B3Gn-T6	1.74745	2.13699	2.13517	2.02728		EPSTI1	1.28038	1.5068	2.34703	1.93514		LOC441743	2.3399	2.15133	2.46798	2.21631
LOC729402	2.30462	1.70387	2.44175	2.26501		LOC100131526	1.56749	2.12487	1.69525	1.54443		LOC729362	2.38804	2.15089	2.32426	2.15433		LOC440595	2.19063	2.43225	2.57492	2.1741
INSC	2.25048	2.42602	1.93035	2.06289		LOC646966	1.77153	2.05871	1.65851	1.66314		C20orf127	1.46285	2.03621	2.32401	1.38048		NTF3	0.785508	0.402333	1.05757	2.165
LOC728782	2.23719	1.67688	2.18882	2.21958		C20orf127	1.46285	2.03621	2.32401	1.38048		LOC642989	1.52491	1.59557	2.32209	1.64189		LOC729362	2.38804	2.15089	2.32426	2.15433
LOC440595	2.19063	2.43225	2.57492	2.1741		LOC646527	1.9202	2.03492	1.76404	1.75124		LOC441019	1.86651	1.99276	2.28791	1.90493		NTS	0.778475	0.705924	0.904523	2.10266
LOC648343	2.15158	1.5675	1.63255	1.17705		LOC649946	1.66431	2.03239	1.83392	1.87395		ANKRD1	1.11921	1.74125	2.28464	1.00821		OVOS2	1.96996	1.58149	1.52757	2.08607
LOC729646	2.14236	1.73014	1.92338	1.88908		LOC100132673	1.8861	2.02462	1.88325	1.37854		RSPH10B	1.86577	1.77192	2.21543	1.77245		LOC642828	2.14131	1.84213	2.03399	2.08292
LOC642828	2.14131	1.84213	2.03399	2.08292		PTMA	2.00081	2.01607	1.9429	2.32096		LOC728782	2.23719	1.67688	2.18882	2.21958		LOC100131205	2.34549	1.79903	2.01568	2.06484
LOC728843	2.1307	1.69335	2.072	1.90817		LOC641768	1.71834	2.01577	1.84878	1.62283		B3Gn-T6	1.74745	2.13699	2.13517	2.02728		INSC	2.25048	2.42602	1.93035	2.06289
LOC100129882	2.1209	1.86645	1.9918	0.73073		SPRYD5	-1.28384	-2.16327	-2.10011	-1.07093		LOC728843	2.1307	1.69335	2.072	1.90817		SHISA3	0.213435	0.147686	0.593327	2.04239
LOC643308	2.11869	1.34572	1.96216	1.64977		RNU1-5	-2.22252	-2.20323	-2.07047	-2.19686		LOC642828	2.14131	1.84213	2.03399	2.08292		EGFLAM	1.79202	0.984875	2.00255	2.03877
LOC346950	2.06009	1.4894	1.78853	1.39803		ARPP19	-2.87149	-2.84128	-2.98059	-2.90331		LOC100131205	2.34549	1.79903	2.01568	2.06484		MT1M	1.79271	2.58353	2.686	2.03151
PTMA	2.00081	2.01607	1.9429	2.32096								EGFLAM	1.79202	0.984875	2.00255	2.03877		B3Gn-T6	1.74745	2.13699	2.13517	2.02728
RNU1-5	-2.22252	-2.20323	-2.07047	-2.19686								TAGLN	1.81068	1.14975	2.00195	0.887252		UCHL1	2.32695	1.47363	1.54739	2.00498
ARPP19	-2.87149	-2.84128	-2.98059	-2.90331								RNU1-5	-2.22252	-2.20323	-2.07047	-2.19686		RNU1-5	-2.22252	-2.20323	-2.07047	-2.19686
												SPRYD5	-1.28384	-2.16327	-2.10011	-1.07093		ARPP19	-2.87149	-2.84128	-2.98059	-2.90331
												ARPP19	-2.87149	-2.84128	-2.98059	-2.90331
							14 commonly deregulated genes
							ARPP-21	up
							ARPP19	down
							CLEC2D	up
							LOC100129685	up
							LOC100131672	up
							LOC100131713	up
							LOC389342	up
							LOC440595	up
							LOC441073	up
							LOC441743	up
							LOC653156	up
							LOC653737	up
							LOC729362	up
							RNU1-5	down

## Sheet: C - Dereg. genes
upregulated genes	DHRS2+/+ only	both	DHRS2 -/- only								downregulated	DHRS2+/+ only	both	DHRS2 -/- only
	ANKRD1	ABCB9	ACBD7									ADAMTS9	ABHD12B	C10orf59
	ANKRD20A1	ACSL3	ALDOC									ARHGAP23	ADI1	CHPT1
	ANKRD30A	ADAM15	ALPPL2									ARHGAP28	ANXA3	LOC643272
	BLVRB	ADRB2	AZI1									ARID1A	ATF5	RSPH10B
	C20orf108	ARL4A	BTG1									BRPF3	ATN1
	CCBE1	ASMTL	CD79B									C11orf75	BCL11B
	CDKN2D	ATF3	CDKN1C									C1orf106	CAP2
	CHRNA5	ATG2A	CEBPA									C6orf211	CDK2AP1
	CKB	AVPI1	CLIP3									C7orf55	DHRS3
	COTL1	B2M	CTH									CCDC102A	DPPA4
	CREG1	BAIAP2	DPYSL4									CDO1	EDN1
	CSAD	BCL6	FAM43A									CNR1	EGFLAM
	DHRS2	BHMT	FBXO32									CYB5R2	ERVK6
	DLX3	C11orf67	FSCN1									DAZAP1	FAIM
	FAM63A	C19orf30	FTCD									DCTD	FAR2
	FAM73A	C19orf51	H2AFJ									DCTN5	FGF13
	FCAR	C1QL4	HBA1									EFEMP1	GPR81
	FLJ22184	C20orf100	HEY2									FAM136A	GTF3C6
	FLJ36131	C20orf127	HIST1H4H									GMPR	HCFC1
	FUCA1	CBX4	HIST2H2AA3									GPER	HDGF
	GFOD1	CCDC151	HIST2H2AA4									GPX2	HMGN2
	GINS4	CITED2	HIST2H2AC									GTF2IP1	HNRPUL1
	GNAI2	CLDN10	HOXD1									GTF2IRD2B	IFNGR2
	GPC2	CRABP2	IRF7									H2AFY2	IGF1
	GRIPAP1	CRISPLD2	ISG15									HNRPH3	INPPL1
	HSPA1B	CTGF	KRT18									ITGB5	KCNIP4
	KBTBD9	CYB5R1	KRT18P28									KCTD15	LOC100130919
	KIAA1751	CYR61	KRT81									KYNU	LOC148915
	KIF1A	DDIT4	KRT8P9									LANCL2	LOC644563
	KIFC2	DHDH	LAMP3									LBH	LOC727761
	LIPA	DNAJB1	LIPG									LOC389873	LOC727803
	LOC100128098	DUSP1	LMCD1									LOC728323	LOC730534
	LOC100129211	EEF1A2	LOC100133984									MTA3	LRRC41
	LOC391045	ELAVL3	LOC388588									NQO1	MAPK13
	LOC642333	ELF3	LOC649346									NR2F6	MSC
	LOC653604	ELOVL5	MGC16121									PUF60	NANOG
	LOC730994	ENPP2	MSX1									RAB34	NSMAF
	LOC731314	FLRT3	NPTX1									RBM24	NUAK1
	LRRFIP1	FOS	NR1H4									SH2D4A	NUDT15
	LZTS1	FZD9	PEG10									SLC39A1	OR7E156P
	MAST3	GADD45A	PLAT									TAGLN	OVOS2
	MBTD1	GADD45B	PLK5P									TCL1B	PDPN
	MT2A	GAMT	PLTP									TMBIM4	PHLDA3
	NAP1L5	HBA2	SEPP1									TMEM178	PITX1
	NKD2	HBQ1	SERTAD1									TMEM64	RAB15
	NPAS1	HES6	SIPA1									TMEM98	RANBP1
	NQO2	HIST1H1C	SLC16A3									TMTC1	RBPJ
	PCYOX1	HIST1H2AC	SLC24A6									TRIM2	RBPMS2
	PLEKHB2	HIST1H2AG	SLC9A3R1									TRIM8	RCC2
	PNPLA8	HIST1H2BD	SNAI2									TSHZ3	RCN1
	POLR3GL	HIST1H2BG	SOX3									VENTX	SCGB3A2
	PRIC285	HIST1H3D	TRPM4									WSB2	SCRN1
	PTGR2	HIST1H3F	TUBB2B									ZHX2	SEPHS1
	SCML1	HIST1H3G	TUFT1									ZNF532	SERPINH1
	SEMA3E	HIST2H2BE	ULBP1									ZSCAN10	SMAGP
	SEPX1	HIST2H4A											SPRY4
	SH2B3	HIST2H4B											SUMO3
	SHROOM4	HIST3H2A											TCEA1
	SLC1A5	HSPA2											TEAD2
	SLC2A14	ID2											THOC4
	ST6GALNAC3	IER5											TRIB3
	STAT1	IFI6											TRIML2
	SYTL2	INSIG1											TRIP6
	TSPAN7	JUN											TRMT5
	WIPI1	KRT18P17											TYMS
	XRCC2	KRT19											U2AF2
	ZNF483	KRT8											UBE2Q2
	ZNF669	LFNG											YAP1
	ZNF69	LMTK3											ZC3HAV1
	ZSWIM6	LOC149501											ZMYND11
		LOC255783
		LOC399965
		LOC441019
		LOC643431
		LOC647954
		MAFB
		MAP1LC3A
		MGC61598
		MKNK2
		MT1E
		MT1H
		MTE
		MYC
		MYLIP
		NDRG4
		NEFH
		NEFM
		NEU1
		NPC1
		NPL
		NPTX2
		NXF1
		PFKFB3
		PRODH
		PRPH
		RAB24
		RAP1GAP
		REEP6
		RGL1
		RGS10
		RGS16
		RGS2
		RHOB
		RPRML
		SERPINI1
		SEZ6L2
		SHD
		SILV
		SLC29A4
		SLC9A1
		SNORA12
		SPP1
		STC1
		STMN2
		SYT11
		TMEFF2
		TNFRSF10B
		TNFSF9
		TSC22D1
		TUBA4A
		TXNIP
		UBE2L6
		VAMP1
		VASN
		ZCCHC12
		ZFP36
		ZNF280A

## Sheet: D - GR expression
	NTT	CIS	Seminoma	EC	Teratoma
NR3C1	10.7417	11.797	11.761	11.3513	11.6602
SOX2	8.85584	9.60033	9.73366	13.604	10.0447
SOX17	9.58223	12.2415	13.3425	9.66258	12.7358
SD	0.602197	0.252373	0.309892	0.172849	0.456642
	1.58831	0.619697	0.782415	0.733548	1.18171
	0.478536	0.297053	0.37231	0.717647	2.27357
